# Supplementary material for: Chromosomal evolution and speciation inferred from chromosome-scale genome assemblies in three Cupressaceae species
Source: DNA Res. 2026 Aug 4;33(4):dsag010. doi: 10.1093/dnares/dsag010 (PMC13433000; doi:10.1093/dnares/dsag010)
Supplement: dsag010_Supplementary_Data [file dsag010_supplementary_data.zip]

Archive with 2 entries (2 files):
- ThreeTreeGenomes-SplFigDNAR.R1.1.pdf
- ThreeTreeGenomes-SplTablesDNAR.R1.1.xlsx
