# Supplementary material for: Chromosomal evolution and speciation inferred from chromosome-scale genome assemblies in three Cupressaceae species
Source: DNA Res. 2026 Aug 4;33(4):dsag010. doi: 10.1093/dnares/dsag010 (PMC13433000; doi:10.1093/dnares/dsag010)
Supplement: dsag010_Supplementary_Data [file dsag010_supplementary_data.zip › ThreeTreeGenomes-SplTablesDNAR.R1.1.xlsx]

## Sheet: S1
Supplementary Table S1 Mapping populations used for genetic analysis
Species	Female parent	Male parent	Generation	Number of progeny	Genotyping method
C. obtusa	GFB06685	GFB06677	F1a	94	ddRAD-Seq
C. obtusa	GFB06686	GFB06691	F1	94	ddRAD-Seq
C. obtusa	GFB06678	GFB06681	F1	94	ddRAD-Seq
C. obtusa	GFB06689	GFB06679	F1	94	ddRAD-Seq
C. japonica	GFA00900	GFA00920	F1	94	SNP array
C. japonica	GFA03276	GFA03137	F1	81	SNP array
C. lanceolata	GFHN00421	GFHN00090	F1	116	ddRAD-Seq
C. lanceolata	GFHN00090	GFHN00090	S1b	95	GRAS-Di
aFirst generation of a hybrid population between parental lines
bFirst genetation of self-pollinated population from a single parent

## Sheet: S2
Supplementary Table S2 Number of marker loci and length of the genetic maps for Ch. obtusa
Chromosome	GFB06685 x GFB06677 F1		GFB06686 x GFB06691 F1		GFB06678 x GFB06681 F1		GFB06689 x GFB06679 F1
	#loci	Map length (cM)	#loci	Map length (cM)	#loci	Map length (cM)	#loci	Map length (cM)
COB1ch01	1431	130.2	1543	140	1546	128.9	1430	147.8
COB1ch02	1162	126	1199	130	1234	126.3	1208	128.9
COB1ch03	2026	167.3	2315	169.3	2326	157.8	2215	166.4
COB1ch04	1282	131.3	1440	134.4	1357	137.5	1298	137.4
COB1ch05	1615	145.7	1635	155.7	1629	160.8	1649	149.7
COB1ch06	1130	122.6	1265	132.8	1216	114.9	1088	121
COB1ch07	1300	141.7	1402	146.2	1440	140	1446	143
COB1ch08	1228	128.4	1281	131.8	1294	118.4	1186	127.6
COB1ch09	1266	127.7	1263	120.7	1529	131.2	1352	136.6
COB1ch10	1533	133.3	1682	136.4	1622	140.6	1579	129.4
COB1ch11	1174	114.5	1296	121.3	1185	111.9	1236	127.2
Total	15147	1468.7	16321	1518.6	16378	1468.3	15687	1515

## Sheet: S3
Supplementary Table S3 Number of marker loci and length of the genetic maps for Cr. japonica
Chromosome	GFA00900		GFA00920		GFA03276		GFA03137		Mishima et al. (2018)a
	#loci	Map length (cM)	#loci	Map length (cM)	#loci	Map length (cM)	#loci	Map length (cM)	#loci	Map length (cM)
CJA1ch01	95	158.5	103	177.8	98	280.5	80	213	421	120.3
CJA1ch02	72	160.9	111	176.6	98	308.1	48	136.7	387	138.9
CJA1ch03	189	285.3	200	325.8	127	365.7	92	293.7	418	181
CJA1ch04	105	211.8	66	149.3	80	300.9	40	172.6	293	128.9
CJA1ch05	119	332.1	116	251.5	96	313.7	42	182.6	421	153.9
CJA1ch06	117	171.8	83	170.5	101	301.5	48	148.1	415	123.8
CJA1ch07	96	229.6	84	186.6	70	291.9	40	199.3	361	144.3
CJA1ch08	105	147.8	105	204.3	90	249.8	62	208.1	346	123.5
CJA1ch09	110	188.3	100	181	92	234.6	32	124.1	412	118.7
CJA1ch10	71	195.1	123	217.7	31	168.9	49	195.9	455	147.9
CJA1ch11	104	181.8	86	158.2	85	241.6	81	226	253	108.3
Total	1183	2263	1177	2199.3	968	3057.2	614	2100.1	4182	1489.5
aMishima, K., T. Hirao, M. Tsubomura, M. Tamura, M. Kurita, M. Nose, S. Hanaoka, M. Takahashi and A. Watanabe (2018) Identification of novel putative causative genes and genetic marker for male sterility in Japanese cedar (Cryptomeria japonica D.Don). BMC Genomics 19: 277

## Sheet: S4
Supplementary Table S4 Number of marker loci and length of the genetic maps for Cu. lanceolata
	GFHN00421 x GFHN00090 F1		GFHN00090 S1
	#loci	Map length (cM)	#loci	Map length (cM)
CLA1ch01	642	117.3	364	62.4
CLA1ch02	625	114.9	657	59.2
do.			140	24.2
CLA1ch03	792	165.5	365	84.6
do.			305	52.1
CLA1ch04	472	82.7	637	99.6
CLA1ch05	635	121.6	231	47.9
do.			187	39
CLA1ch06	631	98.6	129	22.7
do.			391	49.4
CLA1ch07	532	105.7	415	46.5
CLA1ch08	604	94.4	278	50
do.			311	38
CLA1ch09	497	61.9	282	50.3
CLA1ch10	735	133	315	42.9
do.			226	41.6
CLA1ch11	574	79.2
Total	6739	1174.9	5233	810.5

## Sheet: S5
Supplementary Table S5 Result of GO enrichment analysis for Cu. lanceolata
GO ID	Description	Gene Ratio	Background Gene Ratio	Rich Factor	Fold Enrichment	zScore	pvalue	p.adjust	gene ID	Count
GO:0006817	phosphate ion transport	29/2691	63/21882	0.460317	3.74309	8.16461	3.82e-11	5.37e-08	CLA1ch08g43824.1/CLA1ch08g43822.1/CLA1ch06g31140.1/CLA1ch07g37653.1/CLA1ch06g33092.1/CLA1ch04g21979.1/CLA1ch08g43820.1/CLA1ch08g44077.1/CLA1ch06g33207.1/CLA1ch08g43829.1/CLA1ch06g32648.1/CLA1ch06g31265.1/CLA1ch04g21975.1/CLA1ch06g32768.1/CLA1ch04g21901.1/CLA1ch07g37671.1/CLA1ch08g44088.1/CLA1ch07g37976.1/CLA1ch02g08013.1/CLA1ch04g21976.1/CLA1ch02g07815.1/CLA1ch04g21888.1/CLA1ch07g37964.1/CLA1ch08…	29
GO:0006364	rRNA processing	60/2691	237/21882	0.253165	2.05862	6.13588	2.8e-08	1.31e-05	CLA1ch09g45615.1/CLA1ch07g37939.1/CLA1ch04g20603.1/CLA1ch05g25375.1/CLA1ch08g42712.1/CLA1ch07g38450.1/CLA1ch05g27767.1/CLA1ch10g50582.1/CLA1ch06g32006.1/CLA1ch05g25484.1/CLA1ch06g31229.1/CLA1ch03g10953.1/CLA1ch04g20129.1/CLA1ch09g45454.1/CLA1ch03g12323.1/CLA1ch10g51567.1/CLA1ch06g32217.1/CLA1ch03g12868.1/CLA1ch07g34506.1/CLA1ch07g37512.1/CLA1ch08g43895.1/CLA1ch01g03158.1/CLA1ch04g18165.1/CLA1ch03…	60
GO:0016072	rRNA metabolic process	62/2691	251/21882	0.247012	2.00859	6.01804	4.42e-08	1.55e-05	CLA1ch09g45615.1/CLA1ch07g37939.1/CLA1ch04g20603.1/CLA1ch05g25375.1/CLA1ch08g42712.1/CLA1ch07g38450.1/CLA1ch05g27767.1/CLA1ch10g50582.1/CLA1ch06g32006.1/CLA1ch05g25484.1/CLA1ch03g12552.1/CLA1ch06g31229.1/CLA1ch03g10953.1/CLA1ch04g20129.1/CLA1ch09g45454.1/CLA1ch03g12323.1/CLA1ch10g51567.1/CLA1ch06g32217.1/CLA1ch03g12868.1/CLA1ch07g34506.1/CLA1ch07g37512.1/CLA1ch08g43895.1/CLA1ch01g03158.1/CLA1ch04…	62
GO:0006006	glucose metabolic process	22/2691	55/21882	0.4	3.25262	6.26345	1.93e-07	5.42e-05	CLA1ch07g37180.1/CLA1ch06g32633.1/CLA1ch11g54133.1/CLA1ch10g49490.1/CLA1ch09g45492.1/CLA1ch04g20647.1/CLA1ch07g37982.1/CLA1ch09g45569.1/CLA1ch09g45499.1/CLA1ch04g20581.1/CLA1ch09g45576.1/CLA1ch10g49566.1/CLA1ch11g53924.1/CLA1ch03g11653.1/CLA1ch07g37677.1/CLA1ch10g51961.1/CLA1ch03g11776.1/CLA1ch07g36897.1/CLA1ch06g32753.1/CLA1ch10g51878.1/CLA1ch04g20690.1/CLA1ch04g20540.1	22
GO:0042744	hydrogen peroxide catabolic process	78/2691	359/21882	0.21727	1.76674	5.48514	3.13e-07	6.28e-05	CLA1ch03g11585.1/CLA1ch03g11725.1/CLA1ch03g10171.1/CLA1ch03g11587.1/CLA1ch03g11645.1/CLA1ch03g11591.1/CLA1ch03g11731.1/CLA1ch03g11718.1/CLA1ch03g11720.1/CLA1ch03g11563.1/CLA1ch03g11737.1/CLA1ch04g18239.1/CLA1ch03g11566.1/CLA1ch03g11741.1/CLA1ch03g11570.1/CLA1ch03g11743.1/CLA1ch03g11606.1/CLA1ch03g11748.1/CLA1ch05g28541.1/CLA1ch04g18282.1/CLA1ch03g11576.1/CLA1ch03g10164.1/CLA1ch03g11637.1/CLA1ch03…	78
GO:0042254	ribosome biogenesis	72/2691	325/21882	0.221538	1.80145	5.45087	4.04e-07	6.32e-05	CLA1ch09g45615.1/CLA1ch04g19779.1/CLA1ch07g37939.1/CLA1ch04g20603.1/CLA1ch03g10289.1/CLA1ch05g25375.1/CLA1ch08g42712.1/CLA1ch07g38450.1/CLA1ch05g27767.1/CLA1ch10g50582.1/CLA1ch06g32006.1/CLA1ch05g25484.1/CLA1ch06g30825.1/CLA1ch06g31229.1/CLA1ch03g10953.1/CLA1ch04g20129.1/CLA1ch09g45454.1/CLA1ch03g12323.1/CLA1ch10g51567.1/CLA1ch06g32217.1/CLA1ch03g12868.1/CLA1ch07g34506.1/CLA1ch07g37512.1/CLA1ch10…	72
GO:0035435	phosphate ion transmembrane transport	10/2691	14/21882	0.714286	5.80825	6.73889	4.87e-07	6.85e-05	CLA1ch06g31140.1/CLA1ch07g37653.1/CLA1ch06g32648.1/CLA1ch06g31265.1/CLA1ch06g32768.1/CLA1ch07g37671.1/CLA1ch07g37976.1/CLA1ch02g08013.1/CLA1ch02g07815.1/CLA1ch07g37964.1	10
GO:0006979	response to oxidative stress	98/2691	495/21882	0.19798	1.60988	5.13944	1.05e-06	0.000133859	CLA1ch03g11585.1/CLA1ch03g11725.1/CLA1ch03g10171.1/CLA1ch03g11587.1/CLA1ch04g19036.1/CLA1ch03g11645.1/CLA1ch03g11591.1/CLA1ch03g11731.1/CLA1ch03g11718.1/CLA1ch04g18505.1/CLA1ch03g11720.1/CLA1ch03g11563.1/CLA1ch03g11737.1/CLA1ch04g18239.1/CLA1ch03g11566.1/CLA1ch03g11741.1/CLA1ch03g11570.1/CLA1ch03g11743.1/CLA1ch03g11604.1/CLA1ch03g11606.1/CLA1ch03g11748.1/CLA1ch05g28541.1/CLA1ch04g18282.1/CLA1ch02…	98
GO:0010044	response to aluminum ion	12/2691	24/21882	0.5	4.06577	5.62707	7.55e-06	0.000816689	CLA1ch03g11692.1/CLA1ch03g11687.1/CLA1ch03g11557.1/CLA1ch03g11689.1/CLA1ch03g11561.1/CLA1ch03g14550.1/CLA1ch03g11688.1/CLA1ch03g11555.1/CLA1ch03g11562.1/CLA1ch03g14719.1/CLA1ch03g11685.1/CLA1ch03g11558.1	12
GO:0061817	endoplasmic reticulum-plasma membrane tethering	8/2691	12/21882	0.666667	5.42103	5.7363	1.62e-05	0.00151734	CLA1ch02g08128.1/CLA1ch02g07959.1/CLA1ch02g07825.1/CLA1ch09g45511.1/CLA1ch09g45555.1/CLA1ch10g47848.1/CLA1ch10g47798.1/CLA1ch02g08023.1	8
GO:0009968	negative regulation of signal transduction	39/2691	166/21882	0.23494	1.91042	4.4091	4.44e-05	0.0029767	CLA1ch07g35623.1/CLA1ch03g10283.1/CLA1ch07g35681.1/CLA1ch03g10329.1/CLA1ch04g17791.1/CLA1ch01g03530.1/CLA1ch03g09909.1/CLA1ch01g03323.1/CLA1ch10g48170.1/CLA1ch03g10075.1/CLA1ch03g09780.1/CLA1ch01g03330.1/CLA1ch04g17461.1/CLA1ch02g07996.1/CLA1ch07g35398.1/CLA1ch10g52662.1/CLA1ch04g17789.1/CLA1ch07g35460.1/CLA1ch10g48061.1/CLA1ch10g50624.1/CLA1ch01g03533.1/CLA1ch04g17463.1/CLA1ch03g09912.1/CLA1ch03…	39
GO:0010648	negative regulation of cell communication	39/2691	166/21882	0.23494	1.91042	4.4091	4.44e-05	0.0029767	CLA1ch07g35623.1/CLA1ch03g10283.1/CLA1ch07g35681.1/CLA1ch03g10329.1/CLA1ch04g17791.1/CLA1ch01g03530.1/CLA1ch03g09909.1/CLA1ch01g03323.1/CLA1ch10g48170.1/CLA1ch03g10075.1/CLA1ch03g09780.1/CLA1ch01g03330.1/CLA1ch04g17461.1/CLA1ch02g07996.1/CLA1ch07g35398.1/CLA1ch10g52662.1/CLA1ch04g17789.1/CLA1ch07g35460.1/CLA1ch10g48061.1/CLA1ch10g50624.1/CLA1ch01g03533.1/CLA1ch04g17463.1/CLA1ch03g09912.1/CLA1ch03…	39
GO:0023057	negative regulation of signaling	39/2691	166/21882	0.23494	1.91042	4.4091	4.44e-05	0.0029767	CLA1ch07g35623.1/CLA1ch03g10283.1/CLA1ch07g35681.1/CLA1ch03g10329.1/CLA1ch04g17791.1/CLA1ch01g03530.1/CLA1ch03g09909.1/CLA1ch01g03323.1/CLA1ch10g48170.1/CLA1ch03g10075.1/CLA1ch03g09780.1/CLA1ch01g03330.1/CLA1ch04g17461.1/CLA1ch02g07996.1/CLA1ch07g35398.1/CLA1ch10g52662.1/CLA1ch04g17789.1/CLA1ch07g35460.1/CLA1ch10g48061.1/CLA1ch10g50624.1/CLA1ch01g03533.1/CLA1ch04g17463.1/CLA1ch03g09912.1/CLA1ch03…	39
GO:0010447	response to acidic pH	10/2691	20/21882	0.5	4.06577	5.13632	4.45e-05	0.0029767	CLA1ch03g11692.1/CLA1ch03g11687.1/CLA1ch03g11557.1/CLA1ch03g11689.1/CLA1ch03g11561.1/CLA1ch03g11688.1/CLA1ch03g11555.1/CLA1ch03g11562.1/CLA1ch03g11685.1/CLA1ch03g11558.1	10
GO:0048585	negative regulation of response to stimulus	39/2691	170/21882	0.229412	1.86547	4.24199	7.74e-05	0.00441931	CLA1ch07g35623.1/CLA1ch03g10283.1/CLA1ch07g35681.1/CLA1ch03g10329.1/CLA1ch04g17791.1/CLA1ch01g03530.1/CLA1ch03g09909.1/CLA1ch01g03323.1/CLA1ch10g48170.1/CLA1ch03g10075.1/CLA1ch03g09780.1/CLA1ch01g03330.1/CLA1ch04g17461.1/CLA1ch02g07996.1/CLA1ch07g35398.1/CLA1ch10g52662.1/CLA1ch04g17789.1/CLA1ch07g35460.1/CLA1ch10g48061.1/CLA1ch10g50624.1/CLA1ch01g03533.1/CLA1ch04g17463.1/CLA1ch03g09912.1/CLA1ch03…	39
GO:0006637	acyl-CoA metabolic process	28/2691	108/21882	0.259259	2.10818	4.32309	8.42e-05	0.00441931	CLA1ch07g38797.1/CLA1ch02g07948.1/CLA1ch10g50671.1/CLA1ch03g13333.1/CLA1ch07g38731.1/CLA1ch07g38799.1/CLA1ch10g51612.1/CLA1ch07g38801.1/CLA1ch07g38809.1/CLA1ch10g50602.1/CLA1ch04g20670.1/CLA1ch07g38721.1/CLA1ch07g38751.1/CLA1ch07g38720.1/CLA1ch10g51543.1/CLA1ch07g38741.1/CLA1ch07g38800.1/CLA1ch07g38808.1/CLA1ch07g38750.1/CLA1ch07g38743.1/CLA1ch07g38802.1/CLA1ch07g38796.1/CLA1ch04g20567.1/CLA1ch07…	28
GO:0045893	positive regulation of DNA-templated transcription	43/2691	195/21882	0.220513	1.79311	4.16575	9.11e-05	0.00441931	CLA1ch11g54765.1/CLA1ch07g38200.1/CLA1ch03g17329.1/CLA1ch03g09823.1/CLA1ch03g10106.1/CLA1ch01g01557.1/CLA1ch03g09802.1/CLA1ch10g52601.1/CLA1ch07g38386.1/CLA1ch11g54736.1/CLA1ch04g20529.1/CLA1ch10g51991.1/CLA1ch10g52611.1/CLA1ch03g10141.1/CLA1ch04g20634.1/CLA1ch10g52676.1/CLA1ch03g09821.1/CLA1ch07g38460.1/CLA1ch07g35323.1/CLA1ch10g52678.1/CLA1ch03g10144.1/CLA1ch01g01584.1/CLA1ch01g01646.1/CLA1ch06…	43
GO:0006641	triglyceride metabolic process	24/2691	87/21882	0.275862	2.24319	4.3507	9.26e-05	0.00441931	CLA1ch10g50388.1/CLA1ch05g27511.1/CLA1ch03g10897.1/CLA1ch10g52946.1/CLA1ch03g11230.1/CLA1ch10g52871.1/CLA1ch10g50463.1/CLA1ch10g52952.1/CLA1ch10g52866.1/CLA1ch06g32871.1/CLA1ch05g27391.1/CLA1ch10g52945.1/CLA1ch04g20576.1/CLA1ch03g11231.1/CLA1ch04g20684.1/CLA1ch10g52869.1/CLA1ch10g52949.1/CLA1ch03g10900.1/CLA1ch06g32742.1/CLA1ch03g11235.1/CLA1ch10g52867.1/CLA1ch10g52950.1/CLA1ch10g47825.1/CLA1ch10…	24
GO:0006790	sulfur compound metabolic process	80/2691	430/21882	0.186047	1.51285	4.02188	9.43e-05	0.00441931	CLA1ch07g36811.1/CLA1ch07g36814.1/CLA1ch04g20597.1/CLA1ch04g20707.1/CLA1ch11g54009.1/CLA1ch11g54049.1/CLA1ch07g38797.1/CLA1ch02g07948.1/CLA1ch10g50671.1/CLA1ch03g13333.1/CLA1ch07g38731.1/CLA1ch07g38799.1/CLA1ch10g51612.1/CLA1ch07g38801.1/CLA1ch11g54055.1/CLA1ch11g54019.1/CLA1ch07g37082.1/CLA1ch07g37084.1/CLA1ch07g37163.1/CLA1ch07g36797.1/CLA1ch02g06202.1/CLA1ch10g47799.1/CLA1ch10g47849.1/CLA1ch07…	80
GO:0043455	regulation of secondary metabolic process	34/2691	146/21882	0.232877	1.89365	4.05691	0.000159057	0.00558184	CLA1ch07g35623.1/CLA1ch03g10283.1/CLA1ch07g35681.1/CLA1ch03g10329.1/CLA1ch04g17791.1/CLA1ch01g03530.1/CLA1ch03g09909.1/CLA1ch01g03323.1/CLA1ch10g48170.1/CLA1ch03g10075.1/CLA1ch03g09780.1/CLA1ch01g03330.1/CLA1ch04g17461.1/CLA1ch07g35398.1/CLA1ch04g17789.1/CLA1ch07g35460.1/CLA1ch10g48061.1/CLA1ch01g03533.1/CLA1ch04g17463.1/CLA1ch03g09912.1/CLA1ch03g09772.1/CLA1ch03g10282.1/CLA1ch03g09996.1/CLA1ch03…	34
GO:2000762	regulation of phenylpropanoid metabolic process	34/2691	146/21882	0.232877	1.89365	4.05691	0.000159057	0.00558184	CLA1ch07g35623.1/CLA1ch03g10283.1/CLA1ch07g35681.1/CLA1ch03g10329.1/CLA1ch04g17791.1/CLA1ch01g03530.1/CLA1ch03g09909.1/CLA1ch01g03323.1/CLA1ch10g48170.1/CLA1ch03g10075.1/CLA1ch03g09780.1/CLA1ch01g03330.1/CLA1ch04g17461.1/CLA1ch07g35398.1/CLA1ch04g17789.1/CLA1ch07g35460.1/CLA1ch10g48061.1/CLA1ch01g03533.1/CLA1ch04g17463.1/CLA1ch03g09912.1/CLA1ch03g09772.1/CLA1ch03g10282.1/CLA1ch03g09996.1/CLA1ch03…	34
GO:0019919	peptidyl-arginine methylation, to asymmetrical-dimethyl arginine	7/2691	12/21882	0.583333	4.7434	4.85707	0.000190071	0.00593865	CLA1ch07g35056.1/CLA1ch03g12480.1/CLA1ch07g35422.1/CLA1ch03g12364.1/CLA1ch07g35320.1/CLA1ch07g35057.1/CLA1ch07g35645.1	7
GO:0009891	positive regulation of biosynthetic process	45/2691	215/21882	0.209302	1.70195	3.87319	0.000226534	0.00677674	CLA1ch11g54765.1/CLA1ch07g38200.1/CLA1ch03g17329.1/CLA1ch03g09823.1/CLA1ch03g10106.1/CLA1ch01g01557.1/CLA1ch03g09802.1/CLA1ch10g52601.1/CLA1ch04g20022.1/CLA1ch07g38386.1/CLA1ch11g54736.1/CLA1ch04g20529.1/CLA1ch10g51991.1/CLA1ch10g52611.1/CLA1ch03g10141.1/CLA1ch04g20634.1/CLA1ch10g52676.1/CLA1ch03g09821.1/CLA1ch07g38460.1/CLA1ch07g35323.1/CLA1ch10g52678.1/CLA1ch03g10144.1/CLA1ch01g01584.1/CLA1ch01…	45
GO:0010557	positive regulation of macromolecule biosynthetic process	45/2691	215/21882	0.209302	1.70195	3.87319	0.000226534	0.00677674	CLA1ch11g54765.1/CLA1ch07g38200.1/CLA1ch03g17329.1/CLA1ch03g09823.1/CLA1ch03g10106.1/CLA1ch01g01557.1/CLA1ch03g09802.1/CLA1ch10g52601.1/CLA1ch04g20022.1/CLA1ch07g38386.1/CLA1ch11g54736.1/CLA1ch04g20529.1/CLA1ch10g51991.1/CLA1ch10g52611.1/CLA1ch03g10141.1/CLA1ch04g20634.1/CLA1ch10g52676.1/CLA1ch03g09821.1/CLA1ch07g38460.1/CLA1ch07g35323.1/CLA1ch10g52678.1/CLA1ch03g10144.1/CLA1ch01g01584.1/CLA1ch01…	45
GO:0016051	carbohydrate biosynthetic process	42/2691	201/21882	0.208955	1.69913	3.7287	0.000372916	0.00989283	CLA1ch07g35905.1/CLA1ch06g32633.1/CLA1ch06g32653.1/CLA1ch07g36836.1/CLA1ch05g23512.1/CLA1ch03g12106.1/CLA1ch05g23520.1/CLA1ch07g37117.1/CLA1ch09g45492.1/CLA1ch07g37107.1/CLA1ch04g17589.1/CLA1ch03g12160.1/CLA1ch04g20647.1/CLA1ch07g36839.1/CLA1ch10g50592.1/CLA1ch05g23366.1/CLA1ch07g36828.1/CLA1ch07g37120.1/CLA1ch05g23359.1/CLA1ch04g20581.1/CLA1ch07g37106.1/CLA1ch09g45576.1/CLA1ch03g11653.1/CLA1ch07…	42
GO:0048522	positive regulation of cellular process	57/2691	297/21882	0.191919	1.5606	3.64248	0.000404364	0.010337	CLA1ch11g54765.1/CLA1ch07g38200.1/CLA1ch08g44022.1/CLA1ch03g17329.1/CLA1ch03g09823.1/CLA1ch03g10106.1/CLA1ch01g01557.1/CLA1ch03g09802.1/CLA1ch11g54739.1/CLA1ch10g52601.1/CLA1ch04g20022.1/CLA1ch07g38386.1/CLA1ch11g54736.1/CLA1ch04g20529.1/CLA1ch07g38231.1/CLA1ch10g51991.1/CLA1ch10g52611.1/CLA1ch03g10141.1/CLA1ch04g20634.1/CLA1ch07g38199.1/CLA1ch10g52676.1/CLA1ch06g32048.1/CLA1ch03g09821.1/CLA1ch07…	57
GO:0000910	cytokinesis	6/2691	10/21882	0.6	4.87893	4.59419	0.000464196	0.0114502	CLA1ch08g44022.1/CLA1ch02g08084.1/CLA1ch10g47723.1/CLA1ch08g43896.1/CLA1ch10g47647.1/CLA1ch02g07885.1	6
GO:0032259	methylation	30/2691	132/21882	0.227273	1.84808	3.65962	0.000580908	0.014082	CLA1ch07g35387.1/CLA1ch07g35056.1/CLA1ch03g12480.1/CLA1ch07g35422.1/CLA1ch10g50655.1/CLA1ch07g35615.1/CLA1ch03g12868.1/CLA1ch10g50622.1/CLA1ch03g12364.1/CLA1ch07g35616.1/CLA1ch04g18165.1/CLA1ch01g03307.1/CLA1ch03g12919.1/CLA1ch07g35320.1/CLA1ch07g35057.1/CLA1ch07g35645.1/CLA1ch04g18229.1/CLA1ch11g53973.1/CLA1ch06g33241.1/CLA1ch01g03506.1/CLA1ch10g51433.1/CLA1ch08g43888.1/CLA1ch10g51739.1/CLA1ch06…	30
GO:0072528	pyrimidine-containing compound biosynthetic process	14/2691	45/21882	0.311111	2.52982	3.84672	0.00070769	0.0160486	CLA1ch08g43999.1/CLA1ch04g17656.1/CLA1ch02g07983.1/CLA1ch03g12110.1/CLA1ch05g28798.1/CLA1ch01g01996.1/CLA1ch04g22990.1/CLA1ch01g02072.1/CLA1ch02g07788.1/CLA1ch05g29031.1/CLA1ch08g43917.1/CLA1ch03g12157.1/CLA1ch06g31256.1/CLA1ch06g31147.1	14
GO:0006749	glutathione metabolic process	44/2691	221/21882	0.199095	1.61895	3.46302	0.000805321	0.0175538	CLA1ch07g36811.1/CLA1ch07g36814.1/CLA1ch11g54009.1/CLA1ch11g54049.1/CLA1ch11g54055.1/CLA1ch11g54019.1/CLA1ch07g37082.1/CLA1ch07g37084.1/CLA1ch07g37163.1/CLA1ch07g36797.1/CLA1ch02g06202.1/CLA1ch02g06322.1/CLA1ch07g37094.1/CLA1ch07g37096.1/CLA1ch07g36795.1/CLA1ch04g17594.1/CLA1ch07g36805.1/CLA1ch04g22926.1/CLA1ch07g36812.1/CLA1ch11g54021.1/CLA1ch07g36815.1/CLA1ch07g37080.1/CLA1ch11g54050.1/CLA1ch04…	44
GO:0048518	positive regulation of biological process	59/2691	319/21882	0.184953	1.50395	3.39526	0.000849471	0.0175538	CLA1ch11g54765.1/CLA1ch07g38200.1/CLA1ch08g44022.1/CLA1ch03g17329.1/CLA1ch03g09823.1/CLA1ch03g10106.1/CLA1ch01g01557.1/CLA1ch05g28686.1/CLA1ch03g09802.1/CLA1ch11g54739.1/CLA1ch10g52601.1/CLA1ch04g20022.1/CLA1ch07g38386.1/CLA1ch11g54736.1/CLA1ch04g20529.1/CLA1ch07g38231.1/CLA1ch10g51991.1/CLA1ch10g52611.1/CLA1ch03g10141.1/CLA1ch04g20634.1/CLA1ch07g38199.1/CLA1ch10g52676.1/CLA1ch06g32048.1/CLA1ch03…	59
GO:0010345	suberin biosynthetic process	18/2691	67/21882	0.268657	2.1846	3.6364	0.0009421	0.0179585	CLA1ch07g38797.1/CLA1ch07g38731.1/CLA1ch07g38799.1/CLA1ch07g38801.1/CLA1ch07g38809.1/CLA1ch07g38721.1/CLA1ch07g38751.1/CLA1ch07g38720.1/CLA1ch07g38741.1/CLA1ch07g38800.1/CLA1ch07g38808.1/CLA1ch07g38750.1/CLA1ch07g38743.1/CLA1ch07g38802.1/CLA1ch07g38796.1/CLA1ch07g38730.1/CLA1ch07g38807.1/CLA1ch07g38753.1	18
GO:0009084	L-glutamine family amino acid biosynthetic process	7/2691	15/21882	0.466667	3.79472	4.05445	0.00110311	0.0197945	CLA1ch03g12840.1/CLA1ch08g43912.1/CLA1ch07g38225.1/CLA1ch08g44003.1/CLA1ch06g31256.1/CLA1ch06g31147.1/CLA1ch07g38193.1	7
GO:0006739	NADP+ metabolic process	10/2691	28/21882	0.357143	2.90412	3.77529	0.00124615	0.0208582	CLA1ch05g29079.1/CLA1ch05g28776.1/CLA1ch07g37982.1/CLA1ch03g14573.1/CLA1ch08g44097.1/CLA1ch03g14700.1/CLA1ch07g37677.1/CLA1ch09g45644.1/CLA1ch09g45422.1/CLA1ch08g43811.1	10
GO:0030244	cellulose biosynthetic process	22/2691	92/21882	0.23913	1.9445	3.39946	0.0014883	0.024332	CLA1ch07g36836.1/CLA1ch05g23512.1/CLA1ch05g23520.1/CLA1ch07g37117.1/CLA1ch07g37107.1/CLA1ch07g36839.1/CLA1ch05g23366.1/CLA1ch07g36828.1/CLA1ch07g37120.1/CLA1ch05g23359.1/CLA1ch07g37106.1/CLA1ch07g36848.1/CLA1ch05g23357.1/CLA1ch07g36829.1/CLA1ch07g36845.1/CLA1ch07g37125.1/CLA1ch05g23518.1/CLA1ch05g23519.1/CLA1ch03g11779.1/CLA1ch03g11656.1/CLA1ch05g23355.1/CLA1ch07g37130.1	22
GO:0043414	macromolecule methylation	26/2691	116/21882	0.224138	1.82259	3.32632	0.00161277	0.0253336	CLA1ch07g35056.1/CLA1ch03g12480.1/CLA1ch07g35422.1/CLA1ch10g50655.1/CLA1ch03g12868.1/CLA1ch10g50622.1/CLA1ch03g12364.1/CLA1ch04g18165.1/CLA1ch01g03307.1/CLA1ch03g12919.1/CLA1ch07g35320.1/CLA1ch07g35057.1/CLA1ch07g35645.1/CLA1ch04g18229.1/CLA1ch11g53973.1/CLA1ch06g33241.1/CLA1ch01g03506.1/CLA1ch10g51433.1/CLA1ch08g43888.1/CLA1ch10g51739.1/CLA1ch06g31264.1/CLA1ch11g54084.1/CLA1ch06g31141.1/CLA1ch06…	26
GO:0006241	CTP biosynthetic process	6/2691	12/21882	0.5	4.06577	3.97785	0.00163966	0.0253336	CLA1ch02g07983.1/CLA1ch03g12110.1/CLA1ch05g28798.1/CLA1ch02g07788.1/CLA1ch05g29031.1/CLA1ch03g12157.1	6
GO:0009209	pyrimidine ribonucleoside triphosphate biosynthetic process	6/2691	12/21882	0.5	4.06577	3.97785	0.00163966	0.0253336	CLA1ch02g07983.1/CLA1ch03g12110.1/CLA1ch05g28798.1/CLA1ch02g07788.1/CLA1ch05g29031.1/CLA1ch03g12157.1	6
GO:0046036	CTP metabolic process	6/2691	12/21882	0.5	4.06577	3.97785	0.00163966	0.0253336	CLA1ch02g07983.1/CLA1ch03g12110.1/CLA1ch05g28798.1/CLA1ch02g07788.1/CLA1ch05g29031.1/CLA1ch03g12157.1	6
GO:0030243	cellulose metabolic process	22/2691	93/21882	0.236559	1.92359	3.3423	0.0017271	0.0263946	CLA1ch07g36836.1/CLA1ch05g23512.1/CLA1ch05g23520.1/CLA1ch07g37117.1/CLA1ch07g37107.1/CLA1ch07g36839.1/CLA1ch05g23366.1/CLA1ch07g36828.1/CLA1ch07g37120.1/CLA1ch05g23359.1/CLA1ch07g37106.1/CLA1ch07g36848.1/CLA1ch05g23357.1/CLA1ch07g36829.1/CLA1ch07g36845.1/CLA1ch07g37125.1/CLA1ch05g23518.1/CLA1ch05g23519.1/CLA1ch03g11779.1/CLA1ch03g11656.1/CLA1ch05g23355.1/CLA1ch07g37130.1	22
GO:0005976	polysaccharide metabolic process	74/2691	434/21882	0.170507	1.38649	3.04527	0.00216908	0.0327928	CLA1ch07g35905.1/CLA1ch06g32218.1/CLA1ch07g35618.1/CLA1ch03g12524.1/CLA1ch04g20189.1/CLA1ch06g32653.1/CLA1ch03g15254.1/CLA1ch07g36836.1/CLA1ch05g23512.1/CLA1ch07g34983.1/CLA1ch07g35224.1/CLA1ch03g12106.1/CLA1ch04g18815.1/CLA1ch05g23520.1/CLA1ch07g39235.1/CLA1ch07g37117.1/CLA1ch07g37107.1/CLA1ch04g22927.1/CLA1ch04g17589.1/CLA1ch03g12284.1/CLA1ch05g23468.1/CLA1ch07g34995.1/CLA1ch03g12160.1/CLA1ch11…	74
GO:1901568	fatty acid derivative metabolic process	18/2691	72/21882	0.25	2.03289	3.28725	0.00228748	0.0338547	CLA1ch07g38797.1/CLA1ch07g38731.1/CLA1ch07g38799.1/CLA1ch07g38801.1/CLA1ch07g38809.1/CLA1ch07g38721.1/CLA1ch07g38751.1/CLA1ch07g38720.1/CLA1ch07g38741.1/CLA1ch07g38800.1/CLA1ch07g38808.1/CLA1ch07g38750.1/CLA1ch07g38743.1/CLA1ch07g38802.1/CLA1ch07g38796.1/CLA1ch07g38730.1/CLA1ch07g38807.1/CLA1ch07g38753.1	18
GO:0009737	response to abscisic acid	28/2691	132/21882	0.212121	1.72487	3.12796	0.00260085	0.0373142	CLA1ch02g06208.1/CLA1ch02g06206.1/CLA1ch04g17662.1/CLA1ch02g06191.1/CLA1ch09g45563.1/CLA1ch04g20237.1/CLA1ch04g23010.1/CLA1ch02g06207.1/CLA1ch09g45502.1/CLA1ch02g06189.1/CLA1ch02g06329.1/CLA1ch02g07996.1/CLA1ch02g06319.1/CLA1ch02g06327.1/CLA1ch10g52662.1/CLA1ch04g23041.1/CLA1ch04g17875.1/CLA1ch02g06194.1/CLA1ch02g06320.1/CLA1ch02g06330.1/CLA1ch04g17666.1/CLA1ch02g06314.1/CLA1ch02g06197.1/CLA1ch04…	28
GO:0097305	response to alcohol	28/2691	132/21882	0.212121	1.72487	3.12796	0.00260085	0.0373142	CLA1ch02g06208.1/CLA1ch02g06206.1/CLA1ch04g17662.1/CLA1ch02g06191.1/CLA1ch09g45563.1/CLA1ch04g20237.1/CLA1ch04g23010.1/CLA1ch02g06207.1/CLA1ch09g45502.1/CLA1ch02g06189.1/CLA1ch02g06329.1/CLA1ch02g07996.1/CLA1ch02g06319.1/CLA1ch02g06327.1/CLA1ch10g52662.1/CLA1ch04g23041.1/CLA1ch04g17875.1/CLA1ch02g06194.1/CLA1ch02g06320.1/CLA1ch02g06330.1/CLA1ch04g17666.1/CLA1ch02g06314.1/CLA1ch02g06197.1/CLA1ch04…	28
GO:0009735	response to cytokinin	36/2691	183/21882	0.196721	1.59965	3.05031	0.00281761	0.0384618	CLA1ch07g35623.1/CLA1ch03g10283.1/CLA1ch07g35681.1/CLA1ch03g10329.1/CLA1ch04g17791.1/CLA1ch01g03530.1/CLA1ch03g09909.1/CLA1ch01g03323.1/CLA1ch10g48170.1/CLA1ch03g10075.1/CLA1ch03g09780.1/CLA1ch01g03330.1/CLA1ch04g17461.1/CLA1ch07g35398.1/CLA1ch04g17789.1/CLA1ch07g35460.1/CLA1ch10g48061.1/CLA1ch01g03533.1/CLA1ch04g17463.1/CLA1ch03g09912.1/CLA1ch04g20539.1/CLA1ch03g09772.1/CLA1ch03g10282.1/CLA1ch03…	36
GO:0072527	pyrimidine-containing compound metabolic process	14/2691	52/21882	0.269231	2.18926	3.2151	0.00327829	0.0436455	CLA1ch08g43999.1/CLA1ch04g17656.1/CLA1ch02g07983.1/CLA1ch03g12110.1/CLA1ch05g28798.1/CLA1ch01g01996.1/CLA1ch04g22990.1/CLA1ch01g02072.1/CLA1ch02g07788.1/CLA1ch05g29031.1/CLA1ch08g43917.1/CLA1ch03g12157.1/CLA1ch06g31256.1/CLA1ch06g31147.1	14
GO:0005977	glycogen metabolic process	8/2691	22/21882	0.363636	2.95693	3.43877	0.00335257	0.0436455	CLA1ch06g32218.1/CLA1ch03g12524.1/CLA1ch06g32653.1/CLA1ch04g17589.1/CLA1ch03g12284.1/CLA1ch06g32005.1/CLA1ch04g22906.1/CLA1ch06g32774.1	8
GO:0006112	energy reserve metabolic process	8/2691	22/21882	0.363636	2.95693	3.43877	0.00335257	0.0436455	CLA1ch06g32218.1/CLA1ch03g12524.1/CLA1ch06g32653.1/CLA1ch04g17589.1/CLA1ch03g12284.1/CLA1ch06g32005.1/CLA1ch04g22906.1/CLA1ch06g32774.1	8
GO:0006525	arginine metabolic process	7/2691	18/21882	0.388889	3.16227	3.43655	0.0039059	0.048599	CLA1ch03g12840.1/CLA1ch04g20521.1/CLA1ch04g20609.1/CLA1ch07g38225.1/CLA1ch06g31256.1/CLA1ch06g31147.1/CLA1ch07g38193.1	7
